# Supplementary material for: ASO targeting RBM3 temperature‐controlled poison exon splicing prevents neurodegeneration in vivo
Source: EMBO Mol Med. 2023 Mar 22;15(5):e17157. doi: 10.15252/emmm.202217157 (PMC10165353; doi:10.15252/emmm.202217157)
Supplement: Supplementary file 2 — Table EV1 [file EMMM-15-e17157-s005.xlsx]

## Sheet: Sheet1
Table EV1: Sequences of RBM3 minigene mutants
Mutant	Target region exon3a: 1 to 278 upstream flanking intron of exon3a: "-119 to -1" downstream flanking intron of exon3a: "+1 to +228"	WT sequence	Replacement seqeunce
WT_mouse	0 to 271	GGGGTGGAGGGCAGCGGCAGACAGAGCCGGGCTGCCTGGGAGGCGACGACTGGTCCTGCATGAGGCGGAGAAGCCACCTGTGGATGGTTGACCTGCTCTGGGCTTAGGTAGTAGAGTCTGCAGAGCTGTGGGCCTGGCAGAGGACCGGAGAGGACCTCGTGAGTCTGCTGGGATGGACTCTGAAGCCTCAGACCGAGAGAGGTGTCTAGCCCTAATAGTCGGGCAGCTTAGAGGAGTGGGGAGGATACGTCAGCCTGAGTTCAGTCAAGAT	none
WT_human	0 to 268	GGGGTGGAGGGCAGCGGCAGACAGAGCCTGGCCGCCTGGGAGGCGACGACTGGTCCTGCATGAGGCCGAGAAGCCACCTGTGGATGGTTGACCTGCCTTGGGCTTAGGTAGTAGAGTCTGCAGACCTGTGGGCCTGGCCCGGAGAGGACCTCGTGAGTCTTCTGACATGGACTCTGAAGCCTCAAACCAAGAGAGGTGTCTGTCTAGCCCTGATAGTCGGGCAGCTTAGAGGAGTGGGGAGGAGAACTCAGCCTGAGTTCAGTCAAGAT	none
M1	0 to 31	ggggtggagggcagcggcagacagagccggg	TCTATTTTCCCACCCTTAGGCTGCTGGTGGTCTACCCTTGGACCCAGA
M2	32 to 81	ctgcctgggaggcgacgactggtcctgcatgaggcggagaagccacctgt	CCCAGAGGTTCTTTGAGTCCTTTGGGGATCTGTCCACTCCTGATGCTGTT
M3	82 to 131	ggatggttgacctgctctgggcttaggtagtagagtctgcagagctgtgg	CTATTGGTCTATTTTCCCACCCTTAGGCTGCTGGTGGTCTACCCTTGGAC
M4	132 to 181	gcctggcagaggaccggagaggacctcgtgagtctgctgggatggactct	CCCAGAGGTT CTTTGAGTCCTTTGG GGATCTGTCCACTCCTGATGCTGTT
M5	182 to 230	gaagcctcagaccgagagaggtgtctagccctaatagtcgggcagctta	CCCAGAGGTTCTTTGAGTCCTTTGGGGATCTGTCCACTCCTGATGCTGTT
M6	231 to 271, "+1 to +9"	gaggagtggggaggatacgtcagcctgagttcagtcaagatgtaagtagt	GGCACTGTGACAAGCTGCATGTGGATCCTGAGAACTTCAAGGTGAGTCCAG
M2-D	32 to 81	ctgcctgggaggcgacgactggtcctgcatgaggcggagaagccacctgt	deletion
M2-1	32 to 41	ctgcctggga	CCCAGAGGTT
M2-2	42 to 51	ggcgacgact	CTTTGAGTCC
M2-3	52 to 61	ggtcctgcat	TTTGGGGATC
M2-4	62 to 71	gaggcggaga	TGTCCACTCC
M2-5	72 to 81	aagccacctgt	TGATGCTGTT
M2-6	32 to 51	ctgcctgggaggcgacgact	CCCAGAGGTTCTTTGAGTCC
M2-7	52 to 71	ggcgacgactggtcctgcat	TTTGGGGATCTGTCCACTCC
M2-8	62 to 81	gaggcggagaagccacctgt	TGTCCACTCCTGATGCTGTT
M2-9	42 to 71	ggcgacgactggtcctgcatgaggcggaga	CTTTGAGTCCTTTGGGGATC
M4-D	132 to 181	gcctggcagaggaccggagaggacctcgtgagtctgctgggatggactct	deletion
M4-1	132 to 141	gcctggcaga	CCCAGAGGTT
M4-2	142 to 151	ggaccggaga	CTTTGAGTCC
M4-3	152 to 161	ggacctcgtg	TTTGGGGATC
M4-4	162 to 171	agtctgctgg	TGTCCACTCC
M4-5	172 to 181	gatggactct	TGATGCTGTT
M4-6	132 to 151	gcctggcagaggaccggaga	CCCAGAGGTTCTTTGAGTCC	*T to A mutation at position 69 in the intron upstream of E3A
M4-7	152 to 171	ggacctcgtgagtctgctgg	TTTGGGGATCTGTCCACTCC
M2 core	42 to 61	ggcgacgactggtcctgcat	deletion
M4 core	146 to 160	ggacctcgtgagtct	deletion
