# Supplementary material for: ASO targeting RBM3 temperature‐controlled poison exon splicing prevents neurodegeneration in vivo
Source: EMBO Mol Med. 2023 Mar 22;15(5):e17157. doi: 10.15252/emmm.202217157 (PMC10165353; doi:10.15252/emmm.202217157)
Supplement: Supplementary file 3 — Table EV2 [file EMMM-15-e17157-s002.xlsx]

## Sheet: Sheet1
Table EV2: Sequences of ASOs targeting RBM3 exon 3a
Target in human exon 3a	ASO	position	ASO Sequence 5’ to 3’	Reverse complement sequence for each ASO
5’ss	hMOE	266-(+)14(intron)	ttgctactacttacatct	agatgtaagtagtagcaa
	hMOE+2	267-(+)16(intron)	ccttgctactacttacatc	gatgtaagtagtagcaagg
M2-9	hM2A	32-50	GTCGTCGCCTCCCAGGCGG	CCGCCTGGGAGGCGACGAC
	hM2B	37-55	GACCAGTCGTCGCCTCCCA	TGGGAGGCGACGACTGGTC
	hM2C	42-60	TGCAGGACCAGTCGTCGCC	GGCGACGACTGGTCCTGCA
	hM2D*	47-65	CCTCATGCAGGACCAGTCG	CGACTGGTCCTGCATGAGG	*mouse sequence identical
	hM2Da	45-63	TCATGCAGGACCAGTCGTC	GACGACTGGTCCTGCATGA
	hM2Db**	49-67	GGCCTCATGCAGGACCAGT	ACTGGTCCTGCATGAGGCC	**mouse sequence CGCCTCATGCAGGACCAGT
	hM2Dc	46-64	CTCATGCAGGACCAGTCGT	ACGACTGGTCCTGCATGAG
	hM2Dd	48-66	GCCTCATGCAGGACCAGTC	GACTGGTCCTGCATGAGGC
	hM2De	43-61	ATGCAGGACCAGTCGTCGC	GCGACGACTGGTCCTGCAT
	hM2Df	51-69	TCGGCCTCATGCAGGACCA	TGGTCCTGCATGAGGCCGA
	hM2E	52-70	CTCGGCCTCATGCAGGACC	GGTCCTGCATGAGGCCGAG
M4-7	hM4A	141-159	GACTCACGAGGTCCTCTCC	GGAGAGGACCTCGTGAGTC
	hM4B	146-164	CAGAAGACTCACGAGGTCC	GGACCTCGTGAGTCTTCTG
	hM4C	151-169	CATGTCAGAAGACTCACGA	TCGTGAGTCTTCTGACATG
	hM4D	156-174	GAGTCCATGTCAGAAGACT	AGTCTTCTGACATGGACTC
N/A	CTRL		TTCTCCGAACGTGTCACG	CGTGACACGTTCGGAGAA
N/A	in vivo CTRL		TGCATCTCATTGTAC	GTACAATGAGATGCA
