# Supplementary material for: ASO targeting RBM3 temperature‐controlled poison exon splicing prevents neurodegeneration in vivo
Source: EMBO Mol Med. 2023 Mar 22;15(5):e17157. doi: 10.15252/emmm.202217157 (PMC10165353; doi:10.15252/emmm.202217157)
Supplement: Supplementary file 5 — Source Data for Figure 1 [file EMMM-15-e17157-s006.zip]

Archive with 10 entries (5 files):
- Figure 1/1A/
- Figure 1/1A/manuscriptEMM-2022-17157_SourceDataForFigure1A.xlsx
- Figure 1/1B/
- Figure 1/1B/manuscriptEMM-2022-17157_SourceDataForFigure1B.xlsx
- Figure 1/1C/
- Figure 1/1C/manuscriptEMM-2022-17157_SourceDataForFigure1C.xlsx
- Figure 1/1D/
- Figure 1/1D/manuscriptEMM-2022-17157_SourceDataForFigure1D.xlsx
- Figure 1/1E/
- Figure 1/1E/manuscriptEMM-2022-17157_SourceDataForFigure1E.xlsx
