# Supplementary material for: ASO targeting RBM3 temperature‐controlled poison exon splicing prevents neurodegeneration in vivo
Source: EMBO Mol Med. 2023 Mar 22;15(5):e17157. doi: 10.15252/emmm.202217157 (PMC10165353; doi:10.15252/emmm.202217157)
Supplement: Supplementary file 5 — Source Data for Figure 1 [file EMMM-15-e17157-s006.zip › Figure 1/1A/manuscriptEMM-2022-17157_SourceDataForFigure1A.xlsx]

## Sheet: Tabelle1
DMSO_34	DMSO_38	CHX_34	CHX_38
148.7	100.3	169.5	135.6
192.2	123.5	202.5	156.5
179.9	154.1	181.3	152.6
