# Supplementary material for: ASO targeting RBM3 temperature‐controlled poison exon splicing prevents neurodegeneration in vivo
Source: EMBO Mol Med. 2023 Mar 22;15(5):e17157. doi: 10.15252/emmm.202217157 (PMC10165353; doi:10.15252/emmm.202217157)
Supplement: Supplementary file 5 — Source Data for Figure 1 [file EMMM-15-e17157-s006.zip › Figure 1/1B/manuscriptEMM-2022-17157_SourceDataForFigure1B.xlsx]

## Sheet: Tabelle1
DMSO_32°C	DMSO_37°C	CHX_32°C	CHX_37°C
0	3.45	0	12.1
0	0.87	3.88	23.18
