# Supplementary material for: ASO targeting RBM3 temperature‐controlled poison exon splicing prevents neurodegeneration in vivo
Source: EMBO Mol Med. 2023 Mar 22;15(5):e17157. doi: 10.15252/emmm.202217157 (PMC10165353; doi:10.15252/emmm.202217157)
Supplement: Supplementary file 5 — Source Data for Figure 1 [file EMMM-15-e17157-s006.zip › Figure 1/1C/manuscriptEMM-2022-17157_SourceDataForFigure1C.xlsx]

## Sheet: Tabelle1
DMSO_33	DMSO_35	DMSO_37	DMSO_39	CHX_33	CHX_35	CHX_37	CHX_39
0.02	0.19	0.45	3.48	0.17	1.22	3.06	23.56
0	0.25	0.34	2.84	0.12	0.85	2.74	20.73
0	0.18	0.67	4.17	0.09	1.29	3.38	21.17
