# Supplementary material for: ASO targeting RBM3 temperature‐controlled poison exon splicing prevents neurodegeneration in vivo
Source: EMBO Mol Med. 2023 Mar 22;15(5):e17157. doi: 10.15252/emmm.202217157 (PMC10165353; doi:10.15252/emmm.202217157)
Supplement: Supplementary file 5 — Source Data for Figure 1 [file EMMM-15-e17157-s006.zip › Figure 1/1D/manuscriptEMM-2022-17157_SourceDataForFigure1D.xlsx]

## Sheet: Tabelle1
	%E3a(CHX)			RBM3 TpM (12 h)
33	0.17	0.12	0.09	756.4	868.4
35	1.22	0.85	1.29	590.8	597.4
37	3.06	2.74	3.38	378	361.9
39	23.56	20.73	21.17	161.6	158.7
