# Supplementary material for: ASO targeting RBM3 temperature‐controlled poison exon splicing prevents neurodegeneration in vivo
Source: EMBO Mol Med. 2023 Mar 22;15(5):e17157. doi: 10.15252/emmm.202217157 (PMC10165353; doi:10.15252/emmm.202217157)
Supplement: Supplementary file 5 — Source Data for Figure 1 [file EMMM-15-e17157-s006.zip › Figure 1/1E/manuscriptEMM-2022-17157_SourceDataForFigure1E.xlsx]

## Sheet: Tabelle1
scrambled	si_smg6	si_smg7	si_smg6/7	si_smg6/7 +SMG6	si_smg6/7 +SMG7
0.987238	2.22343	1.19413	68.612	13.0467	35.7363
1.15789	0.63903	1.60588	70.3825	11.4959	38.9419
0.828648	1.62715	1.41401	68.0627	15.8649	38.6968
0.698129
0.721744
1.25395
