# Supplementary material for: ASO targeting RBM3 temperature‐controlled poison exon splicing prevents neurodegeneration in vivo
Source: EMBO Mol Med. 2023 Mar 22;15(5):e17157. doi: 10.15252/emmm.202217157 (PMC10165353; doi:10.15252/emmm.202217157)
Supplement: Supplementary file 6 — Source Data for Figure 2 [file EMMM-15-e17157-s001.zip]

Archive with 11 entries (6 files):
- Figure 2/2A/
- Figure 2/2A/manuscriptEMM-2022-17157_SourceDataForFigure2A.tif
- Figure 2/2B/
- Figure 2/2B/manuscriptEMM-2022-17157_SourceDataForFigure2B.xlsx
- Figure 2/2C/
- Figure 2/2C/manuscriptEMM-2022-17157_SourceDataForFigure2C.tif
- Figure 2/2C/manuscriptEMM-2022-17157_SourceDataForFigure2C.xlsx
- Figure 2/2D/
- Figure 2/2D/manuscriptEMM-2022-17157_SourceDataForFigure2D.xlsx
- Figure 2/2E/
- Figure 2/2E/manuscriptEMM-2022-17157_SourceDataForFigure2E.xlsx
