# Supplementary material for: ASO targeting RBM3 temperature‐controlled poison exon splicing prevents neurodegeneration in vivo
Source: EMBO Mol Med. 2023 Mar 22;15(5):e17157. doi: 10.15252/emmm.202217157 (PMC10165353; doi:10.15252/emmm.202217157)
Supplement: Supplementary file 6 — Source Data for Figure 2 [file EMMM-15-e17157-s001.zip › Figure 2/2B/manuscriptEMM-2022-17157_SourceDataForFigure2B.xlsx]

## Sheet: Tabelle1
CTRL_35	CTRL_39	DE3a_35	DE3a_39
0.278355	0.125434	0.219151	0.346277
0.280292	0.107693	0.269807	0.41466
0.32197	0.105843	0.449066	0.471392
0.247414	0.111878	0.249135	0.273573
0.308855	0.113047	0.255253	0.316439
0.191445	0.0297699	0.659754	0.290176
