# Supplementary material for: ASO targeting RBM3 temperature‐controlled poison exon splicing prevents neurodegeneration in vivo
Source: EMBO Mol Med. 2023 Mar 22;15(5):e17157. doi: 10.15252/emmm.202217157 (PMC10165353; doi:10.15252/emmm.202217157)
Supplement: Supplementary file 6 — Source Data for Figure 2 [file EMMM-15-e17157-s001.zip › Figure 2/2C/manuscriptEMM-2022-17157_SourceDataForFigure2C.xlsx]

## Sheet: Tabelle1
CTRL_35	CTRL_37	CTRL_39	DE3a_35	DE3a_37	DE3a_39
1.05	1	0.32	3.4	1.71	1.36
1.59	1	0.48	2.21	2.13	1.44
2.04	1	0.34	2.01	1.85	0.89
2.42	1.7	0.47	1.51	2.33	2.47
2.56	1.69	0.46	1.94	1.46	1.51
2.1	1.06	0.65	2.03	1.11	2.03
