# Supplementary material for: ASO targeting RBM3 temperature‐controlled poison exon splicing prevents neurodegeneration in vivo
Source: EMBO Mol Med. 2023 Mar 22;15(5):e17157. doi: 10.15252/emmm.202217157 (PMC10165353; doi:10.15252/emmm.202217157)
Supplement: Supplementary file 6 — Source Data for Figure 2 [file EMMM-15-e17157-s001.zip › Figure 2/2D/manuscriptEMM-2022-17157_SourceDataForFigure2D.xlsx]

## Sheet: Tabelle1
CTRL_37°C	5'ss
1.16	4.87
0.84	3.57
1.61	4.07
0.39	9.12
	6.43
	10.92
