# Supplementary material for: ASO targeting RBM3 temperature‐controlled poison exon splicing prevents neurodegeneration in vivo
Source: EMBO Mol Med. 2023 Mar 22;15(5):e17157. doi: 10.15252/emmm.202217157 (PMC10165353; doi:10.15252/emmm.202217157)
Supplement: Supplementary file 7 — Source Data for Figure 3 [file EMMM-15-e17157-s004.zip]

Archive with 18 entries (12 files):
- Figure 3/3B/
- Figure 3/3B/manuscriptEMM-2022-17157_SourceDataForFigure3B.xlsx
- Figure 3/3C/
- Figure 3/3C/manuscriptEMM-2022-17157_SourceDataForFigure3C.xlsx
- Figure 3/3D/
- Figure 3/3D/manuscriptEMM-2022-17157_SourceDataForFigure3D.tif
- Figure 3/3D/manuscriptEMM-2022-17157_SourceDataForFigure3D.xlsx
- Figure 3/3D/Thumbs.db
- Figure 3/3E/
- Figure 3/3E/manuscriptEMM-2022-17157_SourceDataForFigure3E.xlsx
- Figure 3/3F/
- Figure 3/3F/manuscriptEMM-2022-17157_SourceDataForFigure3F.tif
- Figure 3/3F/manuscriptEMM-2022-17157_SourceDataForFigure3F.xlsx
- Figure 3/3F/Thumbs.db
- Figure 3/3G/
- Figure 3/3G/manuscriptEMM-2022-17157_SourceDataForFigure3G.tif
- Figure 3/3G/manuscriptEMM-2022-17157_SourceDataForFigure3G.xlsx
- Figure 3/3G/Thumbs.db
