# Supplementary material for: ASO targeting RBM3 temperature‐controlled poison exon splicing prevents neurodegeneration in vivo
Source: EMBO Mol Med. 2023 Mar 22;15(5):e17157. doi: 10.15252/emmm.202217157 (PMC10165353; doi:10.15252/emmm.202217157)
Supplement: Supplementary file 7 — Source Data for Figure 3 [file EMMM-15-e17157-s004.zip › Figure 3/3B/manuscriptEMM-2022-17157_SourceDataForFigure3B.xlsx]

## Sheet: Tabelle1
33°C	35°C	37°C	39°C
0.694469	0.602563	16.9597	29.7201
0.934802	0.646158	14.6508	35.6895
1.27468	1.56367	19.5832	30.3218
