# Supplementary material for: ASO targeting RBM3 temperature‐controlled poison exon splicing prevents neurodegeneration in vivo
Source: EMBO Mol Med. 2023 Mar 22;15(5):e17157. doi: 10.15252/emmm.202217157 (PMC10165353; doi:10.15252/emmm.202217157)
Supplement: Supplementary file 7 — Source Data for Figure 3 [file EMMM-15-e17157-s004.zip › Figure 3/3C/manuscriptEMM-2022-17157_SourceDataForFigure3C.xlsx]

## Sheet: Tabelle1
WT_37°C	M1	M2	M3	M4	M5	M6
1.118	1.98179	0.088292	6.18807	0.202906	1.07511	3.02916
0.882	1.90307	0.172817	5.87354	0.104395	1.89762	3.80328
WT_39°C	M1	M2	M3	M4	M5	M6
1.02118	1.48919	0.566605	1.50915	0.241156	0.792693	1.71321
0.97882	1.20694	0.367623	1.75373	0.278661	1.32083	1.45111
