# Supplementary material for: ASO targeting RBM3 temperature‐controlled poison exon splicing prevents neurodegeneration in vivo
Source: EMBO Mol Med. 2023 Mar 22;15(5):e17157. doi: 10.15252/emmm.202217157 (PMC10165353; doi:10.15252/emmm.202217157)
Supplement: Supplementary file 7 — Source Data for Figure 3 [file EMMM-15-e17157-s004.zip › Figure 3/3D/manuscriptEMM-2022-17157_SourceDataForFigure3D.xlsx]

## Sheet: Tabelle1
	E3a			**			#			skip
37°C	1.91815	1.99015	2.06344	0.383705	0.241432	0.1929	0.041163	0.137547	0.201339	97.657	97.6309	97.5423
40°C	10.5475	9.85054	8.13752	0.711533	0.933859	0.633307	0.49872	0.70572	0.4872	88.2422	88.5099	90.742
M2D	0.422454	0.38819	0.091732	0.056906	0.006518	0.013188	0.001989	0	0.220144	99.5186	99.6053	99.6749
M4D	1.68383	1.76371	1.27	0.190239	0.058969	0.089306	6.43051	5.77622	4.85328	91.6954	92.4011	93.7874
MOE+2	4.69104	3.81353	4.67548	5.32307	4.63618	5.48941	1.67168	1.18717	1.61743	88.3142	90.3631	88.2177
