# Supplementary material for: ASO targeting RBM3 temperature‐controlled poison exon splicing prevents neurodegeneration in vivo
Source: EMBO Mol Med. 2023 Mar 22;15(5):e17157. doi: 10.15252/emmm.202217157 (PMC10165353; doi:10.15252/emmm.202217157)
Supplement: Supplementary file 7 — Source Data for Figure 3 [file EMMM-15-e17157-s004.zip › Figure 3/3E/manuscriptEMM-2022-17157_SourceDataForFigure3E.xlsx]

## Sheet: Tabelle1
CTRL_37°C	M2D_37°C	CTRL_40°C	M2D_40°C
1.10487	2.6553	0.263744	0.936625
0.874912	1.4213	0.205975	1.01904
1.02022	1.81153	0.224877	0.94423
