# Supplementary material for: ASO targeting RBM3 temperature‐controlled poison exon splicing prevents neurodegeneration in vivo
Source: EMBO Mol Med. 2023 Mar 22;15(5):e17157. doi: 10.15252/emmm.202217157 (PMC10165353; doi:10.15252/emmm.202217157)
Supplement: Supplementary file 7 — Source Data for Figure 3 [file EMMM-15-e17157-s004.zip › Figure 3/3F/manuscriptEMM-2022-17157_SourceDataForFigure3F.xlsx]

## Sheet: Tabelle1
CTRL_37°C	M2D_37°C	CTRL_40°C	M2D_40°C
1	1.85	0.38	1.3
1	1.54	0.19	0.87
1	2.8	0.23	1.71
