# Supplementary material for: ASO targeting RBM3 temperature‐controlled poison exon splicing prevents neurodegeneration in vivo
Source: EMBO Mol Med. 2023 Mar 22;15(5):e17157. doi: 10.15252/emmm.202217157 (PMC10165353; doi:10.15252/emmm.202217157)
Supplement: Supplementary file 7 — Source Data for Figure 3 [file EMMM-15-e17157-s004.zip › Figure 3/3G/manuscriptEMM-2022-17157_SourceDataForFigure3G.xlsx]

## Sheet: Tabelle1
PBS	Scrambled	M2D	M2Db
1.08	1.08	1.37	1.13
0.92	0.93	1.61	1.36
