# Supplementary material for: ASO targeting RBM3 temperature‐controlled poison exon splicing prevents neurodegeneration in vivo
Source: EMBO Mol Med. 2023 Mar 22;15(5):e17157. doi: 10.15252/emmm.202217157 (PMC10165353; doi:10.15252/emmm.202217157)
Supplement: Supplementary file 8 — Source Data for Figure 4 [file EMMM-15-e17157-s008.zip]

Archive with 19 entries (14 files):
- Figure 4/4B/
- Figure 4/4B/manuscriptEMM-2022-17157_SourceDataForFigure4B.tif
- Figure 4/4B/manuscriptEMM-2022-17157_SourceDataForFigure4B.xlsx
- Figure 4/4B/Thumbs.db
- Figure 4/4C/
- Figure 4/4C/manuscriptEMM-2022-17157_SourceDataForFigure4C_NBH 4X crop zoom.tif
- Figure 4/4C/manuscriptEMM-2022-17157_SourceDataForFigure4C_NBH 4X crop.tif
- Figure 4/4C/manuscriptEMM-2022-17157_SourceDataForFigure4C_prion + control ASO 4X crop zoom.tif
- Figure 4/4C/manuscriptEMM-2022-17157_SourceDataForFigure4C_prion + control ASO 4X crop.tif
- Figure 4/4C/manuscriptEMM-2022-17157_SourceDataForFigure4C_prion + M2D ASO 4X crop zoom.tif
- Figure 4/4C/manuscriptEMM-2022-17157_SourceDataForFigure4C_prion + M2D ASO 4X crop.tif
- Figure 4/4C/Thumbs.db
- Figure 4/4D/
- Figure 4/4D/manuscriptEMM-2022-17157_SourceDataForFigure4D.xlsx
- Figure 4/4E/
- Figure 4/4E/manuscriptEMM-2022-17157_SourceDataForFigure4E.xlsx
- Figure 4/4F/
- Figure 4/4F/manuscriptEMM-2022-17157_SourceDataForFigure4F.png
- Figure 4/4F/Thumbs.db
