# Supplementary material for: ASO targeting RBM3 temperature‐controlled poison exon splicing prevents neurodegeneration in vivo
Source: EMBO Mol Med. 2023 Mar 22;15(5):e17157. doi: 10.15252/emmm.202217157 (PMC10165353; doi:10.15252/emmm.202217157)
Supplement: Supplementary file 8 — Source Data for Figure 4 [file EMMM-15-e17157-s008.zip › Figure 4/4B/manuscriptEMM-2022-17157_SourceDataForFigure4B.xlsx]

## Sheet: Tabelle1
prion + control	prion + M2D
0.83	1.43
1.34	2.03
0.95	2.03
1.14	2.15
0.74	4.16
	2.31
	1.93
	2.2
