# Supplementary material for: ASO targeting RBM3 temperature‐controlled poison exon splicing prevents neurodegeneration in vivo
Source: EMBO Mol Med. 2023 Mar 22;15(5):e17157. doi: 10.15252/emmm.202217157 (PMC10165353; doi:10.15252/emmm.202217157)
Supplement: Supplementary file 8 — Source Data for Figure 4 [file EMMM-15-e17157-s008.zip › Figure 4/4D/manuscriptEMM-2022-17157_SourceDataForFigure4D.xlsx]

## Sheet: Tabelle1
NBH	prion + control	prion + M2D
452	350	391
382	259	429
440	234	438
490	255	354
479	200	301
		371
		347
		437
